# Supplementary material for: Enteric infection induces Lark-mediated intron retention at the 5′ end of Drosophila genes
Source: Genome Biol. 2020 Jan 17;21:4. doi: 10.1186/s13059-019-1918-6 (PMC6966827; doi:10.1186/s13059-019-1918-6)
Supplement: Supplementary file 2 — Additional file 2. RNA-samples used in the study and metadata. Sheet1. DGRP RNA samples used in the study. Sheet2. w1118 RNA samples used in the study. Sheet3. lark perturbation samples used in the study. [file 13059_2019_1918_MOESM2_ESM.xlsx]

## Sheet: DGRP RNA samples
sample

## Sheet: w1118 RNA samples
Sample

## Sheet: lark RNA samples
Sample
