# Supplementary material for: Enteric infection induces Lark-mediated intron retention at the 5′ end of Drosophila genes
Source: Genome Biol. 2020 Jan 17;21:4. doi: 10.1186/s13059-019-1918-6 (PMC6966827; doi:10.1186/s13059-019-1918-6)
Supplement: Supplementary file 3 — Additional file 3. Infection-induced transcript isoform changes. Sheet1. All PSI values per transcript as calculated using MISO. RASP results for infection effect. GO results for infection effect. Differential expression results for infection effect (companion study). [file 13059_2019_1918_MOESM3_ESM.xlsx]

## Sheet: Transcript PSI values
tranId

## Sheet: RASP results in DGRP
gene_id

## Sheet: GO results infection
term_ID

## Sheet: Differential expression results
logFC
