# Supplementary material for: Enteric infection induces Lark-mediated intron retention at the 5′ end of Drosophila genes
Source: Genome Biol. 2020 Jan 17;21:4. doi: 10.1186/s13059-019-1918-6 (PMC6966827; doi:10.1186/s13059-019-1918-6)
Supplement: Supplementary file 4 — Additional file 4. Shannon diversity results. Sheet1: Shannon diversity per gene per DGRP sample. Sheet2: Delta Shannon diversity (Infected – Control) per gene per DGRP line. [file 13059_2019_1918_MOESM4_ESM.xlsx]

## Sheet: Per sample
s01

## Sheet: Delta Shannon per DGRP
DGRP-208
