# Supplementary material for: Enteric infection induces Lark-mediated intron retention at the 5′ end of Drosophila genes
Source: Genome Biol. 2020 Jan 17;21:4. doi: 10.1186/s13059-019-1918-6 (PMC6966827; doi:10.1186/s13059-019-1918-6)
Supplement: Supplementary file 5 — Additional file 5. sQTL results. Sheet1. All sQTL results in both conditions (Control and Treated). Sheet2. Significant sQTL results in both conditions, along with predicted coding consequence, location within transcript, and matches to the ESE and ISE. Reference list for ESE and ISI. [file 13059_2019_1918_MOESM5_ESM.xlsx]

## Sheet: All sQTL results
geneId

## Sheet: Annotated sig sQTL
geneId

## Sheet: ESE and ISE reference
Hexamer
