# Supplementary material for: Enteric infection induces Lark-mediated intron retention at the 5′ end of Drosophila genes
Source: Genome Biol. 2020 Jan 17;21:4. doi: 10.1186/s13059-019-1918-6 (PMC6966827; doi:10.1186/s13059-019-1918-6)
Supplement: Supplementary file 6 — Additional file 6. Lengths of transcripts and effective lengths of genes. Sheet1. Lengths of transcripts and features from reference annotation. Sheet2. transcript lengths by DGRP line (taking indels into account). Sheet3. CDS lengths by DGRP line (taking indels into account). Sheet 4. 5’UTR lengths by DGRP line (taking indels into account). Sheet5. 3’UTR lengths by DGRP line (taking indels into account). Sheet6. Gene effective length by transcript (taking indels and isoform ratios into account). Sheet7. Gene effective length by 5’UTR lengths (taking indels and isoform ratios into account). Sheet8. Gene effective length by 3’UTR lengths (taking indels and isoform ratios into account). [file 13059_2019_1918_MOESM6_ESM.xlsx]

## Sheet: Reference lengths
gene_symbol

## Sheet: tx_len-byDGRPLine
gene_symbol

## Sheet: cds_len-byDGRPLine
gene_symbol

## Sheet: utr5_len-byDGRPLine
gene_symbol

## Sheet: utr3_len-byDGRPLine
gene_symbol

## Sheet: tx_len-effectiveLength
gene_id

## Sheet: cds_len-effectiveLength
gene_id

## Sheet: utr5_len-effectiveLength
gene_id

## Sheet: utr3_len-effectiveLength
gene_id
