# Supplementary material for: Enteric infection induces Lark-mediated intron retention at the 5′ end of Drosophila genes
Source: Genome Biol. 2020 Jan 17;21:4. doi: 10.1186/s13059-019-1918-6 (PMC6966827; doi:10.1186/s13059-019-1918-6)
Supplement: Supplementary file 7 — Additional file 7. Intron retention results. Sheet1. Intron retention annotations and results for the DGRP lines. Sheet2. DGRP PSI table per sample. Sheet3. DGRP delta PSI table per strain. Sheet4. DGRP bayes factor table for infection effect comparisons. Sheet5. Significantly changed intron retentions in the w1118 background (Ecc15 or Pe infection). Sheet6. Intron retention events in the different lark perturbation experiments. TRUE means that the event is significantly different in the performed comparison. Sheet7. Summary of overlap with uORF by DGRP line: overlaps were calculated for all, or the significant subset of introns per DGRP strain. [file 13059_2019_1918_MOESM7_ESM.xlsx]

## Sheet: IR summary in DGRP
eventID

## Sheet: DGRP PSI table
eventID

## Sheet: DGRP delta PSI table
eventID

## Sheet: DGRP bayes factor table
eventID

## Sheet: w1118 RI results
eventID

## Sheet: Lark RI comparison results
eventID

## Sheet: uORF overlap in DGRP
Strain
