# Supplementary material for: Enteric infection induces Lark-mediated intron retention at the 5′ end of Drosophila genes
Source: Genome Biol. 2020 Jan 17;21:4. doi: 10.1186/s13059-019-1918-6 (PMC6966827; doi:10.1186/s13059-019-1918-6)
Supplement: Supplementary file 8 — Additional file 8. lark differential expression and GSEA analyses. Sheet1. Combined differential expression top tables for the three analyses (rnai = RNAi vs WT, uas = UAS.lark vs WT, infection = all infected vs all uninfected). Sheet2. Results of the GSEA analysis based on the logFC values of each gene and gene ontology terms acquired from go2msig.org (April 2015). [file 13059_2019_1918_MOESM8_ESM.xlsx]

## Sheet: Combined Top Tables
gene_id

## Sheet: Combined GSEA results
effect
